# Supplementary material for: Swine Gastrointestinal Microbiota and the Effects of Dietary Amino Acids on Its Composition and Metabolism
Source: Int J Mol Sci. 2024 Jan 19;25(2):1237. doi: 10.3390/ijms25021237 (PMC10816286; doi:10.3390/ijms25021237)
Supplement: Supplementary file 1 [file ijms-25-01237-s001.zip]

Archive with 2 entries (2 files):
- Supplemental Table S1.pdf
- Supplemental Table S2.xlsx
