# Supplementary material for: Swine Gastrointestinal Microbiota and the Effects of Dietary Amino Acids on Its Composition and Metabolism
Source: Int J Mol Sci. 2024 Jan 19;25(2):1237. doi: 10.3390/ijms25021237 (PMC10816286; doi:10.3390/ijms25021237)
Supplement: Supplementary file 1 [file ijms-25-01237-s001.zip › Supplemental Table S2.xlsx]

## Sheet: Table S2
Supplemental Table S2. Summary of some recent studies on the effects of dietary amino acids on the composition of gut microbiota in swine1
Amino acid (AA) studied	Dose of supplementation or restriction	Type of pigs	Sampling site	Major changes in microbiota		References
				Increase	Decrease
Arginine (Arg)	0.25% Arg supplementation (0.97% vs. 0.72%)	Sows	Feces	Bacteroides and Bacteroidaceae	Negativicutes, Selenomonadales, Aeromonadales, Succinivibrionaceae, Acidaminococcaceae, Veillonellaceae, and Succinivibrio	Luise et al., 2020
Aspartate (Asp)	1.00% D-Asp supplementation	Young pigs	Ileum, terminal	Escherichia-Shigella	Actinobacteria	Li et al., 2019
	1.00% L-Asp supplementation			Actinobacteria, Bacteroidota, Nitrospirae, Gemmatimonadetes, Acidobacteria, Chlorobi, and Idiomarina	Firmicutes, Tenericutes, Lactobacillus, Weissella, Pediococcus, Streptococcus, Sphingomonas, Massilia, and Escherichia-Shigella
	1.00% DL-Asp supplementation			Firmicutes	Proteobacteria, Actinobacteria, Bacteroidota, and Escherichia-Shigella
Cysteine (Cys)	0.20% Cys supplementation (Sow diet: 0.50% vs. 0.30%)	Weaned piglets	Intestine	Proteobacteria (jejunum and ileum), Fusobacteria (Ileum), Sharpea (ileum), Bacteroidetes (colon), Bacteroides (cecum), Anaerotruncus (colon), and Bacteroides (colon)	Firmicutes (ileum)	Ni et al., 2021
	0.10% Cys supplementation (Sow diet: 0.40% vs. 0.30%)			Serratia (ileum), Lachnoclostridium (colon)	-
	0.10% Cys supplementation (0.40% vs. 0.30%)	Sows	Feces	Ruminococcaceae_UCG-002, Prevotellaceae_NK3B3_group, and Ruminococcaceae_UCG-014	Lactobacillus and Pseudobutyrivibrio	Ding et al., 2019
	0.20% Cys supplementation (0.50% vs. 0.30%)			None	Lactobacillus, Lachnospiraceae_XPB1014_group, and Pseudobutyrivibrio
N-acetyl cysteine (NAC)	500 mg/kg NAC supplementation	Weaned piglets	Intestine	Lactobacillus (ileum and colon) and Bifidobacterium (cecum)	Escherichia coli (ileum and cecum)	Xu et al., 2014
	50 mg/kg-body-weight NAC supplementation	Preweaned piglets, PEDV-infected	Intestine	Lactobacillus (ileum), Allisonella (colon)	Prevotella (ileum) and Oscillospira (cecum)	Wu et al., 2021b
		Preweaned piglets, non-infected		Lactobacillus (ileum), Streptococcus (ileum), Enterococcus (ileum), and Acidaminococcus (colon)	Rikenellaceae (colon)
Methionine (Met)	0.12% Met supplementation (Sow diet: 0.48% vs. 0.36%)	Preweaned piglets	Intestine	Bacteroidetes (cecum and colon) and Phascolarctobacterium (cecum and colon)	Firmicutes (cecum and colon) and Lactobacillus (ileum)	Azad et al., 2018
	0.24% Met supplementation (Sow diet: 060% vs. 0.36%)			Serratia (jejunum and ileum) and Mitsuokella (ileum)	-
Met + Cys	0.12% Cys supplementation [Sow diet: 0.36% Met + 0.42% Cys (Met/SAA = 46%) vs. 0.36% Met + 0.30% Cys]	Preweaned piglets	Intestine	Alloprevotella (cecum)	-	Azad et al., 2020
	0.04% Met and 0.08% Cys supplementation [Sow diet: 0.40% Met + 0.38% Cys (Met/SAA = 51%) vs. 0.36% Met + 0.30% Cys]			Firmicutes (colon and cecum), Lactobacillus (colon and cecum), and Ruminococcaceae_UCG-002 (colon)
	0.08% Met and 0.04% Cys supplementation [Sow diet: 0.44% Met + 0.34% Cys (Met/SAA = 56%) vs. 0.36% Met + 0.30% Cys]			Clostridium_sensu_stricto_1 (ileum) and Fuscobacterium (colon)
	0.12% Met supplementation [Sow diet: 0.48% Met + 0.30% Cys (Met/SAA = 62%) vs. 0.36% Met + 0.30% Cys]			Proteobacteria (colon and cecum)
Glutamate (Glu)	3.00% Glu supplementation	Growing pigs	Intestine	Firmicutes (ileum and colon), Bacteroidetes (ileum), Prevotella (ileum), Faecalibacterium prausnitzii (colon), and Fusobacterium prausnitzii (colon)	Peptostreptococcus productus (jejum and colon), Prevotella (jejunum), Clostridium coccoides group (jejunum), Bacteroides thetaiotaomicron (colon), and Methanobrevibacter smithii (colon)	Feng et al., 2015
	0.50% Glu supplementation	Weaned piglets	Feces	Prevotella and Anaerovibrio	Clostridium and Terrisporobacter	Kyoung et al., 2021
	0.60% Glu supplementation		Cecum	Fibrobacteraceae, Selenomonas_3, and Succiniclasticum	Selenomonas and Mogibacterium	Luise et al., 2022
Glutamine (Gln)	1.00% Gln supplementation	Sows, late-gestation	Feces	Bacteroidota and Dorea	Spirochaetes, Oscillospira, and Treponema	Zhang et al., 2017
Glu + Gln	0.00% Glu + 0.60% Gln supplementation	Weaned piglets	Cecum	Fibrobacteraceae, Bacteroidales_RF16_group, Peptococcaceae, and Succiniclasticum	Fusobacteriaceae and UB1819	Luise et al., 2022
	0.30% Glu + 0.30% Gln supplementation			Fibrobacteraceae and Succiniclasticum	Pelistega and Selenomonas
	0.15% Glu + 0.45% Gln supplementation			Fibrobacteraceae, Selenomonas_3, and Succiniclasticum	Selenomonas and Blautia
Glycyl-glutamine (Gly-Gln)	0.25% Gly-Gln supplementation	Weaned piglets	Feces	Fibrobacteres, Bacteroidota, Barnesiella intestinihominis, Ruminococcaceae, Erysipelotrichaceae, Oscillibacter valericigenes, Elusimicrobium minutum, Porphyromonadaceae, Prevotella, Butyricicoccus pullicaecorum, Barnesiella, Acholeplasma, Prausnitzii, Clostridium XlVa, and Clostridiales	Firmicutes	Yan et al., 2019
Glycine (Gly)	2.00% Gly supplementation (2.87% vs. 0.91%)	Weaned piglets	Colon	Lachnospiraceae, Alloprevotella, Ruminococcus, and Campylobacter	Anaerostipes, Clostridiaceae, Ruminococcus torques, and Burkholderiales	Ji et al., 2022
Histidine (His)	0.10% His supplementation	Weaned piglets	Intestine, distal	Butyrivibrio and Bacteroides	-	Kang et al., 2020
Leucine (Leu) + Arg	1.00% Leu + 0.00% Arg supplementation	Finishing Pigs	Colon	Firmicutes, Actinobacteria, Lactobacillus, norank_f_Coriobacteriaceae, and Collinsella	Ruminiclostridium_6 and norank_f_Clostridiales_vadinBB60_group	Hu et al., 2019
	1.00% Leu + 1.00% Arg supplementation			Proteobacteria and Bacteroides	Bacteroidetes, Clostridium sensu stricto, Terrisporobacter, Escherichia-Shigella, Ruminiclostridium_6, and norank_f_Clostridiales_ vadinBB60_group
Lysine (Lys)	30% Lys restriction (0.86% vs. 1.23%)	Weaned piglets	Ileum	Actinobacteria, Saccharibacteria, Synergistetes, Fusobacteria, Moraxellaceae, Halomonadaceae, Shewanellaceae, Corynebacteriaceae, Bacillaceae, Comamonadaceae, Microbacteriaceae, Caulobacteraceae, and Synergistaceae	-	Yin et al., 2017
	30% Lys restriction [0.97% vs. 1.31% (preweaned piglets); 0.68% vs. 0.97% (growing pigs); 0.50% vs. 0.72% (finishing pigs)]	Preweaned piglets, growing pigs, and finishing pigs	Ileum	Escherichia-Shigella (all three stages), Aquabacterium (all three stages), Candidatus Methylomirabilis (all three stages), and Weissella (finishing pigs)	Streptococcus (all three stages), Bacteroides (all three stages), Bacillus (all three stages), Pasteurella (all three stages), Clostridium sensu stricto (all three stages), Faecalibacterium (all three stages), Paucisalibacillus (all three stages), Lachnoclostridium (all three stages), and Weissella (growing pigs)	Yin et al., 2018
Proline (Pro)	1.00% Pro supplementation	Huanjiang mini-pigs, pregnant	Colon	Butyrivibrio fibrisolvens, Bifidobacterium sp., Clostridium coccoides, Clostridium coccoides-Eubacterium rectale, Clostridium leptum subgroup, Escherichia coli, Faecalibacterium prausnitzii, Fusobacterium prausnitzii, and Prevotella	Klebsiella pneumoniae, Peptostreptococcus productus, Pseudomonas, and Veillonella spp.	Ji et al., 2018
Tryptophan (Trp)	0.20% Trp supplementation (0.44% vs 0.25% for day 0-14, 0.41% vs 0.21% for day 15-28)	Weaned piglets	Cecum	Bacteroidetes, Prevotella, Roseburia, and Succinivibrio, Anaerotruncus, and Treponema	Firmicutes	Liang et al., 2018b
	0.40% Trp supplementation (0.64% vs 0.25% for day 0-14, 00.60% vs 0.21% for day 15-28)			Bacteroidetes, Succinivibrio, and Tissierella	Firmicutes, Clostridium sensu stricto, Clostridium XI, and Lactobacillus
	0.10% to 0.40% Trp supplementation (0.35%, 0.44%, and 0.64% vs. 0.25%)	Weaned piglets	Jejunum	Lactobacillus and Clostridium XI	Clostridium sensu stricto and Streptococcus	Liang et al., 2018a
	0.20% Trp supplementation (0.23% vs. 0.03% for 7-11 kg feeding weight, 0.21% vs. 0.01% for 11-25 feeding weight)	Weaned piglets, LPS-challenged	Colon	Anaerostipes	Corynebacterium and unclassiﬁed_c_Bacteroidia	Liu et al., 2022
Valine (Val)	Low protein diet containing the 1st 4 limiting AA and containing Val above the NRC (2012) level (0.48% in nursery phase 2, 0.44% in nursery phase 3)	Weaned piglets	Colon	Mogibacterium	Pasteurellaceae_unclassified	Goodarzi et al., 2022
Val + Isoleucine (Ile)	Low protein diet containing the 1st 4 limiting AA and containing Val above and Ile at the NRC (2012) levels (0.48% Val and 0.33% in nursery phase 2, 0.44% Val and 0.31% in nursery phase 3)			Actinobacteria, Enterococcus, Brevibacillus, and Clostridiales_Incertae_Sedis_ XIII	Pasteurellaceae_unclassified, Enterobacteriaceae_unclassified, and Roseburia
1Any empty cell means that the content in that cell is the same as that in the cell immediately above. LPS = lipopolysaccharide. PEDV = porcine epidemic diarrhea virus. SAA = sulfur-containing AA (Met + Cys).
